# Supplementary material for: Reporting Guidelines for Community-Based Participatory Research Did Not Improve the Reporting Quality of Published Studies: A Systematic Review of Studies on Smoking Cessation
Source: Int J Environ Res Public Health. 2020 May 31;17(11):3898. doi: 10.3390/ijerph17113898 (PMC7312250; doi:10.3390/ijerph17113898)
Supplement: Supplementary file 1 [file ijerph-17-03898-s001.zip]

Archive with 7 entries (7 files):
- S1_Appendix_fin.docx
- S2_Appendix_fin.docx
- S3_Appendix_fin.docx
- S4_Table_fin.docx
- S5_Table_fin.docx
- S6_Table_ver1.1.docx
- S7_Table_fin.docx
